# Supplementary material for: Ag Nanoparticle-Decorated Cu2S Nanosheets for Surface Enhanced Raman Spectroscopy Detection and Photocatalytic Applications
Source: Nanomaterials (Basel). 2021 Sep 26;11(10):2508. doi: 10.3390/nano11102508 (PMC8539072; doi:10.3390/nano11102508)
Supplement: Supplementary file 1 [file nanomaterials-11-02508-s001.zip]

Archive with 1 entries (1 files):
- nanomaterials-1350015-SI.pdf
